# Supplementary material for: Legume Plant Peptides as Sources of Novel Antimicrobial Molecules Against Human Pathogens
Source: Front Mol Biosci. 2022 Jun 9;9:870460. doi: 10.3389/fmolb.2022.870460 (PMC9218685; doi:10.3389/fmolb.2022.870460)
Supplement: Supplementary file 4 [file Table1.XLSX]

## Sheet: Supplementary Table S1 A, B
Suppl. Table S1	List of the studied legume NCRs characterized by their amino acid sequences, net charge and pI values as well as Minimal bactericidal concentrations
	(MBC; in µM) against eight different pathogens after 3 h of treatment in PPB.	NT: not tested
A: Medicago truncatula NCRs sorted by their pI value					MBC values (µM) against eight pathogens after 3 h of treatment in PPB.									AMP predictions									Physicochemical properties calculated by DBAASP v3
NCR name	Amino acid sequence	End	pI	Net Charge	Enterococcus faecalis	Staphylococcus aureus	Listeria monocytogenes	Escherichia coli	Klebsiella pneumoniae	Salmonella enterica	Pseudomonas aeruginosa	Acinetobacter baumannii		CS-AMPPred	CAMPR3 SVM	CAMPR3 RF	CAMPR3 ANN	CAMPR3 DA	AMP Scanner vr.2	DBAASP v3	Sense the Moment		Normalized Hydrophobic Moment	Normalized Hydrophobicity	Penetration Depth	Tilt Angle	Disordered Conformation Propensity	Linear Moment	Propensity to in vitro Aggregation	Angle Subtended by the Hydrophobic Residues	Amphiphilicity Index	Propensity to PPII coil
NCR030	FLPTSRNCITNKDCRQVRNYIARCRKGQCLQSPVR	COOH	10.69	6.7	-	-	-	-	-	-	-	3.125		AMP	AMP	AMP	AMP	AMP	AMP	Non-AMP	Non-AMP		0.23	-0.09	30	52	-0.2	0.22	0	30	0.88	1.1
NCR183	ITISNSSFGRIVYWNCKTDKDCKQHRGFNFRCRSGNCIPIRR	COOH	10.52	6.8	25	-	6.25	6.25	-	25	6.25	NT		AMP	AMP	AMP	AMP	AMP	AMP	Non-AMP	Non-AMP		0.21	0	24	62	-0.15	0.29	28.99	30	0.96	1.06
NCR032	FPDKIFIGDCKTDKDCKPKRGVNFRCRKGKCYPR	COOH	10.13	6.7	-	-	-	-	-	-	-	3.125		AMP	AMP	AMP	AMP	AMP	AMP	Non-AMP	Non-AMP		0.04	0.21	30	55	-0.32	0.24	0	30	1.19	1.08
NCR137	FGMTLRPCLTDKDCPRMPPHNIKCRKGHCVPIGKPFK	COOH	10.12	5.9	-	-	-	-	-	-	-	25		AMP	AMP	Non-AMP	AMP	Non-AMP	AMP	Non-AMP	Non-AMP		0.49	-0.35	30	41	-0.1	0.22	0	40	0.77	1.16
NCR192	MKNGCKHTGHCPRKMCGAKTTKCRNNKCQCV	COOH	10.05	7.8	-	-	-	-	-	-	-	-		AMP	Non-AMP	AMP	AMP	AMP	AMP	AMP	Non-AMP		0.53	0.76	30	97	-0.34	0.19	0	60	1	1.03
NCR358	IYFRKPPPCITDKDCPQMKINNVRCRKGFCIQIHKFTP	COOH	10	5.8	6.25	3.125	3.125	1.6	25	3.125	3.125	3.125		AMP	Non-AMP	Non-AMP	AMP	Non-AMP	AMP	Non-AMP	Non-AMP		0.23	-0.4	30	120	-0.09	0.2	1.9	50	0.91	1.17
NCR471	AYLPFSRSCISDKDCPQVKNFSARCRKGYCQFRVVR	COOH	9.98	5.7	-	12.5	-	25	-	25	3.125	-		AMP	AMP	AMP	AMP	AMP	AMP	Non-AMP	Non-AMP		0.22	-0.36	30	39	-0.08	0.22	0	40	1	1.11
NCR280	MRVLCGRDGRCPKFMCRTFL	COOH	9.92	3.8	-	-	3.125	3.125	25	3.125	12.5	1.6		AMP	Non-AMP	Non-AMP	Non-AMP	Non-AMP	AMP	AMP	AMP		0.8	-0.66	22	143	0.04	0.28	0	80	0.67	1.03
NCR533	SSPIRVTDVSRPCTTDKDCSKVEYGYKLRCRKGRCVHIPR	COOH	9.82	5.8	-	-	-	25	-	-	-	-		AMP	AMP	AMP	AMP	AMP	AMP	Non-AMP	Non-AMP		0.1	-0.01	30	87	-0.17	0.18	0	40	1.06	1.12
NCR700	FYSHVPNPCITDKDCIRRAGMNIRCRKGYCVNLILR	COOH	9.8	4.8	-	-	1.6	3.125	12.5	12.5	6.25	1.6		AMP	AMP	AMP	AMP	AMP	AMP	Non-AMP	AMP		0.49	-0.46	30	136	0.03	0.23	322.91	40	0.87	1.07
NCR042	TYLPTTRICITDKDCPSVKNYIGRCRKGYCQASKLR	COOH	9.7	5.7	-	-	-	-	-	-	25	-		AMP	AMP	AMP	AMP	AMP	AMP	Non-AMP	Non-AMP		0.54	-0.19	30	51	-0.12	0.18	0	40	1.14	1.08
NCR617	SFSQIFNSACKTDKDCPKFGRVNVRCRKGNCVPI	COOH	9.62	4.7	-	-	-	-	-	-	-	-		AMP	AMP	AMP	AMP	AMP	AMP	AMP	Non-AMP		0.69	-0.11	30	34	-0.05	0.27	4.93	40	0.68	1.09
NCR377	DSFNPLIRQYCVTDKDCPKFKKYNIRCRKGFCVQVNGG	COOH	9.51	4.7	-	6.25	12.5	3.125	12.5	6.25	3.125	6.25		AMP	AMP	AMP	AMP	AMP	AMP	Non-AMP	Non-AMP		0.62	-0.12	30	60	-0.1	0.19	5.08	30	1.01	1.05
NCR035	FLGTFISSCKRDKDCPKLYGANFRCRKGTCVPPI	COOH	9.49	4.7	-	-	-	12.5	-	-	-	NT		AMP	AMP	AMP	AMP	AMP	AMP	Non-AMP	Non-AMP		0.53	-0.49	30	8	0.01	0.32	27.34	40	0.8	1.09
NCR702	FPLMPIPCRTDKDCPKKMGTVGKCRKGYCAQM	COOH	9.46	4.7	-	-	-	-	-	-	-	-		AMP	AMP	Non-AMP	Non-AMP	Non-AMP	AMP	Non-AMP	Non-AMP		0.57	-0.38	30	44	-0.07	0.37	0	50	0.92	1.11
NCR148	YIPGIVNKPCKTDKDCPKKPPHNIRCRKGQCVEIL	COOH	9.42	4.8	-	-	-	-	-	-	-	-		AMP	AMP	AMP	AMP	Non-AMP	AMP	AMP	AMP		1	-0.11	30	131	-0.14	0.29	0	40	1.03	1.15
NCR033	AFVANTETCITDKDCPNGRNYIGRCRKGHCQQRLVR	COOH	9.13	3.8	-	-	-	-	-	-	-	-		AMP	AMP	AMP	AMP	AMP	AMP	Non-AMP	Non-AMP		0.08	0.08	30	40	-0.13	0.29	4.43	30	0.83	1.01
NCR384	AYYECSNDSACQATTKCVLPRVPRCIKYKCLCGNSNGSGNRWSTRPNRIQKGSTESNYF	COOH	9.07	5.6	-	25	6.25	25	-	25	3.125	25		AMP	AMP	AMP	AMP	AMP	AMP	Non-AMP	Non-AMP		0.21	-0.16	30	107	-0.12	0.22	0	40	1	1.08
NCR521	LILFISTFLVIIVYDSKTFYFSLPCKIDKDCPRNPPLNIRCRKSFCVQI	COOH	9.02	3.7	-	-	-	-	-	-	-	-		AMP	Non-AMP	Non-AMP	AMP	Non-AMP	AMP	AMP	Non-AMP		0.31	-1.1	26	35	0.31	0.27	1274.4	50	0.68	1.13
NCR119	SFSQMINFRGCKRDKDCPQFRGVNIRCRSGFCTPIDS	COOH	8.98	3.7	-	-	-	-	-	-	-	-		AMP	Non-AMP	Non-AMP	AMP	AMP	AMP	Non-AMP	Non-AMP		0.42	-0.24	30	38	-0.05	0.26	0	30	0.6	1.08
NCR649	KVLKCTPPEVVKCTCLCGKRTLY	COOH	8.96	3.7	-	-	12.5	-	-	-	-	25		AMP	AMP	AMP	AMP	AMP	AMP	AMP	Non-AMP		0.48	-0.52	30	172	0.11	0.2	0	40	1.02	1.09
NCR520	FIDCETVADCPTHWAYIYVCEKNKCRYHFKSGRVRPDHQKNRHNRV	COOH	8.88	4.1	25	25	-	25	-	-	3.125	-		AMP	Non-AMP	Non-AMP	AMP	Non-AMP	AMP	Non-AMP	Non-AMP		0.26	0.09	30	64	-0.17	0.32	620.37	50	1.27	1.08
NCR361	SVYDSIPYVNSGPCVTDKDCPKVSQYNIRCRKGQCARIRV	COOH	8.88	3.7	-	-	-	-	-	-	25	-		AMP	Non-AMP	AMP	AMP	AMP	AMP	Non-AMP	Non-AMP		0.33	-0.29	30	53	-0.02	0.23	0	30	0.96	1.13
NCR055	IRIHCKDDFDCIENRLQVGCRLQREKPRCVNLVCRCLRR	COOH	8.76	4.7	12.5	-	3.125	6.25	-	6.25	6.25	3.125		Non-AMP	AMP	AMP	AMP	AMP	AMP	Non-AMP	AMP		0.6	-0.1	30	123	-0.06	0.13	2.08	50	0.86	1.03
NCR350	VYDSKYFQIASPCVNDKDCPQFKNNNVRCRRGFCVNSGGATQKCLGCPSLK	COOH	8.71	4.6	-	-	-	-	-	-	25	12.5		AMP	AMP	AMP	AMP	AMP	AMP	Non-AMP	Non-AMP		0.15	-0.18	30	71	-0.03	0.22	3.16	30	0.78	1.08
NCR135	SDECVKVSDCSPTKYCLPGRRMICSKGKCKCLRNMFIPIP	COOH	8.67	4.6	-	-	25	-	-	-	6.25	6.25		AMP	AMP	AMP	AMP	AMP	AMP	Non-AMP	Non-AMP		0.31	-0.47	30	137	0.05	0.26	0	40	0.8	1.14
NCR391	NCTFIGFQDNPCKTDKDCRKVRGVNLRCRNGHCVMILQ	COOH	8.54	3.7	-	-	-	-	-	-	-	-		AMP	AMP	AMP	AMP	AMP	AMP	Non-AMP	Non-AMP		0.42	0.01	30	133	-0.02	0.27	238.04	30	0.65	1.02
NCR073	EKLDIRCATVDDCPKVTKPVVMMCTGKFCHYFFVRKQIL	COOH	8.54	2.8	6.25	6.25	6.25	3.125	6.25	6.25	6.25	1.6		Non-AMP	Non-AMP	Non-AMP	AMP	Non-AMP	AMP	Non-AMP	Non-AMP		0.35	-0.57	28	127	0.21	0.17	124.24	60	0.83	1.06
NCR299	SECISDTDCNVLYPMYINRRLRCIQGICHTTTARRR	COOH	8.48	2.8	12.5	-	12.5	12.5	-	-	3.125	-		AMP	Non-AMP	Non-AMP	AMP	AMP	AMP	Non-AMP	Non-AMP		0.23	-0.35	30	92	0.01	0.27	0	30	0.8	1.07
NCR011	KQTNIPCKSAEDCPKPIYPRYVLCSYGFCRIFFP	COOH	8.48	2.7	-	-	-	-	-	-	-	-		AMP	AMP	AMP	AMP	Non-AMP	AMP	Non-AMP	Non-AMP		0.54	-1.01	27	143	0.08	0.3	23.17	90	0.99	1.2
NCR630	SIIFLPCITDKDCPDDKKIKGRCRKGFCTNGWLG	COOH	8.48	2.7	-	-	-	-	-	-	-	-		AMP	AMP	AMP	AMP	AMP	AMP	Non-AMP	Non-AMP		0.23	-0.21	30	23	0.04	0.38	38.49	30	0.89	1.02
NCR086	YVNCETDADCPPSTRVKRFKCVKGECRWTRMSYA	COOH	8.47	2.7	-	-	25	-	-	-	-	-		AMP	Non-AMP	Non-AMP	Non-AMP	Non-AMP	AMP	Non-AMP	Non-AMP		0.43	-0.23	30	144	-0.09	0.22	0	40	1.19	1.1
NCR281	GRYTTPWCVRDIDCPKEKCKHPFKPRCLTHSCVCRLWGSQDVI	COOH	8.41	3.8	-	-	6.25	-	-	-	25	-		AMP	AMP	AMP	AMP	AMP	AMP	Non-AMP	Non-AMP		0.37	-0.27	30	123	-0.03	0.2	0	60	1.14	1.13
NCR336	YLCVTDSHCPPHMCPPGMEPRCVRRMCKCLPIGWRKYFVP	COOH	8.37	3.8	3.125	3.125	1.6	3.125	3.125	3.125	3.125	3.125		AMP	Non-AMP	Non-AMP	Non-AMP	Non-AMP	AMP	AMP	Non-AMP		0.4	-0.95	30	130	0.08	0.21	0	80	0.96	1.22
NCR284	QKIRRCFNDAHCPPDMCTPGVIPKCKFTICKC	COOH	8.37	3.7	-	-	-	-	-	-	-	-		AMP	AMP	AMP	AMP	AMP	AMP	Non-AMP	AMP		0.37	-0.39	30	73	0.04	0.25	0	70	0.7	1.18
NCR325	GIRKKECRQDSDCPSYFCEKLTIAKCIHSTCLCK	COOH	8.13	2.7	-	-	-	-	-	-	-	-		Non-AMP	AMP	AMP	AMP	AMP	AMP	Non-AMP	Non-AMP		0.34	-0.04	30	126	0.01	0.28	0	40	0.99	1.07
NCR068	IKIFTEHRCRTDADCPARELPEYLKCQGGMCRLLIKKD	COOH	8.12	1.8	-	-	-	-	-	-	-	-		Non-AMP	Non-AMP	Non-AMP	AMP	Non-AMP	AMP	AMP	Non-AMP		0.49	-0.3	30	48	0.02	0.24	0	40	0.95	1.02
NCR505	TATFCHDDSHCVTKIKCVLPRTPQCRNEACGCYHSNKFR	COOH	8.11	2.9	-	-	-	-	-	-	-	-		AMP	AMP	AMP	AMP	AMP	AMP	AMP	Non-AMP		0.43	0	30	61	-0.03	0.17	0	40	0.78	1.11
NCR196	WRCKTKYDCIKIRFCKFPTIARCTKPDFLFLEYDRGFCTCDD	COOH	8.11	2.6	-	-	-	-	-	-	-	-		Non-AMP	Non-AMP	AMP	AMP	Non-AMP	AMP	Non-AMP	Non-AMP		0.14	-0.49	17	88	0.05	0.18	0	30	1.11	1.07
NCR686	SKSANCTSTVNCVHTPCMSPTLPLTGRSTQDNTSFKNNCILYFPM	COOH	8.09	1.8	-	-	-	-	-	-	-	-		AMP	Non-AMP	Non-AMP	Non-AMP	Non-AMP	AMP	Non-AMP	Non-AMP		0.14	-0.5	30	131	0.11	0.25	9.74	50	0.39	1.16
NCR645	KCYQDSDCPKDMCSFLFKPKCIFTRYFPIYLGGICGCDRKTCP	COOH	7.99	2.5	-	12.5	6.25	6.25	12.5	12.5	12.5	6.25		AMP	AMP	AMP	AMP	Non-AMP	AMP	AMP	Non-AMP		0.48	-0.69	6	176	0.11	0.26	57.67	40	0.92	1.12
NCR115	GLINGGSVPCLTSFGCPRSTCYPPSTPNCIRRICECI	COOH	7.83	1.6	-	-	-	-	-	-	-	-		AMP	AMP	AMP	AMP	AMP	AMP	Non-AMP	Non-AMP		0.25	-1.01	23	27	0.25	0.22	0.6	40	0.37	1.17
NCR200	RECHANSHCVGKITCVLPQKPECWNYACVCYDSNKYR	COOH	7.82	1.8	-	-	-	-	-	-	-	-		AMP	AMP	AMP	AMP	AMP	AMP	AMP	Non-AMP		0.39	-0.2	30	118	0	0.29	9.11	50	1.21	1.11
NCR031	QIRCNDAFECRRSAICNFPNKWKCNDHKCECV	COOH	7.82	1.7	-	-	-	-	-	-	-	-		Non-AMP	AMP	AMP	AMP	AMP	AMP	Non-AMP	Non-AMP		0.49	0.08	30	70	-0.07	0.28	0	40	0.95	1.09
NCR587	YCLVDADCVTLVCNFDEKRKCLRSTCVCRKFRFTGFYYEQLH	COOH	7.82	1.7	-	-	-	-	-	-	-	-		Non-AMP	Non-AMP	AMP	AMP	Non-AMP	AMP	Non-AMP	Non-AMP		0.24	-0.52	18	93	0.16	0.24	171.15	60	0.98	1.02
NCR671	FDGHGGPPCTKVSDCPPNLVCKPGYKLGCSANYQCICYMKMSF	COOH	7.82	1.7	-	-	-	-	-	-	-	-		AMP	AMP	AMP	AMP	AMP	AMP	AMP	Non-AMP		0.4	-0.7	30	136	0.15	0.13	0.99	30	0.76	1.12
NCR208	YVVMCEKDSDCVDSFCVPPNVPKCRVVCKCLPK	COOH	7.73	0.6	-	-	-	-	-	-	-	-		Non-AMP	Non-AMP	AMP	AMP	Non-AMP	AMP	Non-AMP	Non-AMP		0.12	-0.7	30	47	0.27	0.17	0.97	50	0.71	1.2
NCR340	KKKRYIECETHEDCSQVFMPPFVMRCVIHECKIFNGEHLRY	COOH	7.68	1	-	-	-	-	-	-	-	-		Non-AMP	Non-AMP	Non-AMP	Non-AMP	Non-AMP	AMP	Non-AMP	Non-AMP		0.3	-0.35	30	121	0.05	0.26	0	30	1.08	1.05
NCR678	KCISHMHCIYLSCGFPQLTYCLQNQCYCLNM	COOH	7.46	0.8	-	-	-	-	-	-	-	-		Non-AMP	AMP	Non-AMP	Non-AMP	AMP	AMP	Non-AMP	Non-AMP		0.22	-0.85	15	88	0.31	0.29	17.99	80	0.82	1.09
NCR529	YVPCRRNADCLGEKCLPPKRYWCRIITEPYEDFPMGRCDCI	COOH	7.43	0.6	-	-	-	-	-	-	-	-		Non-AMP	Non-AMP	Non-AMP	AMP	Non-AMP	AMP	Non-AMP	AMP		0.36	-0.8	30	122	0.05	0.23	0	100	1.11	1.14
NCR147	AYIECEVDDDCPKPMKNSHPDTYYKCVKHRCQWAWK	COOH	6.93	-0.1	-	-	12.5	25	-	-	12.5	3.125		Non-AMP	Non-AMP	Non-AMP	Non-AMP	Non-AMP	AMP	Non-AMP	Non-AMP		0.32	-0.05	30	131	-0.12	0.18	3.36	40	1.57	1.13
NCR084	MPCKTDKECPNTSTHKYKCINDDCFCFYIYWPLGNSLV	COOH	6.71	-0.2	-	-	-	-	-	-	-	-		Non-AMP	Non-AMP	Non-AMP	Non-AMP	Non-AMP	AMP	Non-AMP	Non-AMP		0.45	-0.53	25	160	0.11	0.35	521.34	50	1.04	1.13
NCR121	LFECNRDFVCGNDDECVYPYAVQCIHRYCKCLKSRN	COOH	6.67	-0.3	-	-	-	-	-	-	-	-		Non-AMP	AMP	AMP	AMP	AMP	AMP	Non-AMP	Non-AMP		0.28	-0.4	30	54	0.11	0.24	1.31	40	0.98	1.07
NCR386	ATKEKFHSCVNANDCPYDFCSPPKYAKCVYNSCYCEDQGRL	COOH	6.67	-0.3	-	-	-	-	-	-	-	-		Non-AMP	Non-AMP	AMP	AMP	AMP	AMP	Non-AMP	Non-AMP		0.42	-0.33	30	116	0.01	0.2	0	50	1.04	1.13
NCR570	RPCNNVDDCRKHMCTPYGQLVRCINSTCECVLD	COOH	6.66	-0.3	-	-	-	-	-	-	-	-		Non-AMP	Non-AMP	Non-AMP	Non-AMP	Non-AMP	AMP	Non-AMP	AMP		1.05	-0.27	30	124	0.11	0.31	0	100	0.61	1.11
NCR616	SRNCELDSDCPNYLCYPPKVGKCYFHNCYCN	COOH	6.66	-0.3	-	-	-	-	-	-	-	-		AMP	AMP	AMP	Non-AMP	AMP	AMP	Non-AMP	Non-AMP		0.61	-0.48	30	130	0.02	0.25	0	70	1.06	1.18
NCR213	GGNECVTDVDCEKLYPGNKKPLICNIGYCLSLYKEPPRYM	COOH	6.12	-0.3	-	-	-	-	-	-	-	-		Non-AMP	Non-AMP	Non-AMP	AMP	Non-AMP	AMP	Non-AMP	Non-AMP		0.47	-0.67	30	116	0.1	0.28	69.15	30	1.03	1.07
NCR730	TSFCDSVKDCREPAFFCEPPKIARCVMLFCRCD	COOH	5.99	-0.4	-	-	-	-	-	-	-	-		Non-AMP	Non-AMP	Non-AMP	Non-AMP	Non-AMP	AMP	Non-AMP	Non-AMP		0.12	-0.86	30	52	0.26	0.27	69.32	50	0.52	1.15
NCR502	YRCTTDSDCPPNMCPPGMEPKCVRY	COOH	5.95	-0.3	-	-	-	-	-	-	-	-		AMP	Non-AMP	Non-AMP	Non-AMP	Non-AMP	AMP	Non-AMP	Non-AMP		0.26	-0.74	30	41	-0.03	0.29	0	50	0.8	1.28
NCR556	DLINGGSVPCLTSFGCPRSTCYPPSTPNCILRICECI	COOH	5.82	-0.4	-	-	-	-	-	-	-	-		AMP	AMP	AMP	AMP	AMP	AMP	Non-AMP	Non-AMP		0.3	-1.12	26	64	0.35	0.14	0.61	40	0.3	1.18
NCR211	DRECDTDTECQKKFPGVNAHHLWCDNGNCVSYPK	COOH	5.23	-2.1	-	-	-	-	-	-	-	-		Non-AMP	Non-AMP	Non-AMP	Non-AMP	Non-AMP	AMP	Non-AMP	Non-AMP		0.5	0.16	30	107	-0.06	0.27	0	40	0.95	1.07
NCR466	HSFLPCVTKDDCAYDECISPRKPTCYLETCHCL	COOH	5.2	-2.2	-	-	-	-	-	-	-	-		Non-AMP	Non-AMP	AMP	Non-AMP	Non-AMP	AMP	Non-AMP	Non-AMP		0.08	-0.61	30	46	0.23	0.2	0	70	0.77	1.16
NCR443	EPEPKFIECVTDADCLNSQSKMYALICEKNRCIYEFLKSMHYNLS	COOH	4.8	-2.2	-	-	-	-	-	-	-	-		Non-AMP	Non-AMP	Non-AMP	Non-AMP	Non-AMP	Non-AMP	Non-AMP	Non-AMP		0.21	-0.59	30	123	0.17	0.14	149.49	50	0.92	1.06
NCR410	LVQNECVTDGDCRRLYPHLIPRYPMCNEGTCVCIFE	COOH	4.59	-2.2	-	-	-	-	-	-	-	-		Non-AMP	Non-AMP	Non-AMP	Non-AMP	Non-AMP	AMP	Non-AMP	Non-AMP		0.38	-0.85	30	130	0.26	0.26	54	40	0.67	1.09
NCR549	DEECPKSTCLPPQIPKCLRMICECV	COOH	4.54	-1.3	-	-	-	-	-	-	-	-		Non-AMP	Non-AMP	Non-AMP	Non-AMP	Non-AMP	AMP	Non-AMP	AMP		0.62	-0.88	24	145	0.25	0.19	0	80	0.59	1.21
NCR025	DDVVFQYVFDGCRIDADCPISGLQLLKWMCINNECEFNHVRPRYV	COOH	4.25	-3.2	-	-	-	-	-	-	-	-		Non-AMP	Non-AMP	Non-AMP	Non-AMP	Non-AMP	Non-AMP	Non-AMP	Non-AMP		0.4	-0.76	19	90	0.29	0.15	645.25	20	0.77	1.04
NCR235	DTDPFAFCIKDSNCGQDLCTSPNEVPECRLLKCQCIKS	COOH	4.17	-2.4	-	-	-	-	-	-	-	-		Non-AMP	Non-AMP	AMP	AMP	Non-AMP	AMP	Non-AMP	Non-AMP		0.3	-0.42	30	66	0.19	0.21	130.74	50	0.49	1.11
NCR209	KSYGPCTTLQDCETHNWFEVCSCIDFECKCWSLL	COOH	4.16	-3.3	-	-	-	-	-	-	-	-		Non-AMP	Non-AMP	AMP	Non-AMP	Non-AMP	AMP	Non-AMP	Non-AMP		0.48	-0.6	30	144	0.29	0.25	0	50	0.96	1.07
NCR401	LLPCGTDDDCANDPCIHPEYPHCHMEQCHCV	COOH	4.16	-6	-	-	-	-	-	-	-	-		Non-AMP	Non-AMP	Non-AMP	Non-AMP	Non-AMP	Non-AMP	Non-AMP	Non-AMP		0.16	-0.5	30	43	0.29	0.22	0	70	0.47	1.17
NCR210	MEVGRRANVECESDKDCQEHWSEFFIIQCIDNICVPSERPL	COOH	4.11	-5.2	-	-	-	-	-	-	-	-		Non-AMP	Non-AMP	Non-AMP	Non-AMP	Non-AMP	Non-AMP	Non-AMP	Non-AMP		0.17	-0.51	30	88	0.22	0.32	314.35	30	0.72	1.05
NCR129	EMTTTTIPCTSIDDCPKMPLVVKCIDNFCNYFEIK	COOH	4.07	-2.3	-	-	-	-	-	-	-	-		Non-AMP	Non-AMP	Non-AMP	Non-AMP	Non-AMP	AMP	Non-AMP	Non-AMP		0.2	-0.8	30	134	0.33	0.16	1.65	50	0.53	1.13
NCR117	QTEPPGPLIPCEFDYDCPLIDCIRTSDSRCINGNCHCRE	COOH	4.03	-4.3	-	-	-	-	-	-	-	-		Non-AMP	Non-AMP	Non-AMP	Non-AMP	Non-AMP	AMP	Non-AMP	Non-AMP		0.27	-0.66	30	100	0.17	0.35	0	30	0.49	1.16
NCR737	LDCHSDHECYNQLSCIIEEICLDGSCHCPPIL	COOH	3.92	-6.1	-	-	-	-	-	-	-	-		Non-AMP	Non-AMP	AMP	Non-AMP	AMP	AMP	Non-AMP	Non-AMP		0.23	-0.71	30	137	0.46	0.32	2.53	70	0.45	1.1
NCR429	DCPEELALVMKCINKLCELVME	COOH	3.88	-3.2	-	-	-	-	-	-	-	-		Non-AMP	Non-AMP	Non-AMP	Non-AMP	AMP	Non-AMP	Non-AMP	AMP		0.87	-1.02	16	101	0.53	0.38	101.81	160	0.56	0.99
NCR051	EEDIGGHLECVEDEDCMEESCPIFSVHKCKNSGCECDEMFR	COOH	3.8	-10.2	-	-	-	-	-	-	-	-		Non-AMP	Non-AMP	Non-AMP	Non-AMP	Non-AMP	Non-AMP	Non-AMP	Non-AMP		0.36	-0.26	30	113	0.28	0.36	0	40	0.59	0.99
NCR024	AYIIECQTDDDCPKSQLEMFAWKCVKNGCHLFGMYEDDDDP	COOH	3.65	-7.2	-	-	-	-	-	-	-	-		Non-AMP	Non-AMP	Non-AMP	Non-AMP	Non-AMP	Non-AMP	Non-AMP	Non-AMP		0.42	-0.45	30	51	0.22	0.19	4.87	70	0.87	1.03
NCR162	DAPPCLFTPECPPDMCPTDLTLKCINLTCQCTSEYDID	COOH	3.03	-6.4	-	-	-	-	-	-	-	-		Non-AMP	Non-AMP	Non-AMP	Non-AMP	Non-AMP	AMP	Non-AMP	Non-AMP		0.33	-1.04	30	110	0.36	0.27	0	70	0.33	1.21
NCR095	ELVCDTDDDCLKFFPDNPYPMECINSICLSLTD	COOH	2.95	-7.3	-	-	-	-	-	-	-	-		Non-AMP	Non-AMP	Non-AMP	Non-AMP	Non-AMP	Non-AMP	Non-AMP	AMP		0.42	-0.94	18	100	0.43	0.26	3.56	50	0.34	1.13
B: NCRs from different legumes sorted by their pI value					MBC values (µM) against eight pathogens after 3 h of treatment in PPB.
Ca: Cicer arietinum, Go: Galega orientalis, Ms: Medicago sativa, Ps: Pisum sativum														AMP predictions									Physicochemical properties calculated by DBAASP v3
NCR name	Amino acid sequence	End	pI	Net Charge	Enterococcus faecalis	Staphylococcus aureus	Listeria monocytogenes	Escherichia coli	Klebsiella pneumoniae	Salmonella enterica	Pseudomonas aeruginosa	Acinetobacter baumannii		CS-AMPPred	CAMPR3 SVM	CAMPR3 RF	CAMPR3 ANN	CAMPR3 DA	AMP Scanner vr.2	DBAASP v3	Sense the Moment		Normalized Hydrophobic Moment	Normalized Hydrophobicity	Penetration Depth	Tilt Angle	Disordered Conformation Propensity	Linear Moment	Propensity to in vitro Aggregation	Angle Subtended by the Hydrophobic Residues	Amphiphilicity Index	Propensity to PPII coil
GoNCR313 (23-44)	HRCIGGLCKVRKRGIKGFINIP	CONH2	11.9	7	-	-	-	3.125	12.5	6.25	3.125	-		AMP	AMP	AMP	AMP	AMP	AMP	AMP	AMP		1.31	-0.16	15	98	-0.05	0.24	0	60	0.9	0.96
GoNCR308 (16-23)	FGKCLKLK	CONH2	10.98	3.9	-	-	-	25	-	-	25	-		AMP	AMP	AMP	AMP	AMP	AMP	Non-AMP	AMP		1.04	0.02	15	76	-0.1	0.19	0	100	1.38	0.88
GoNCR308 (23-30)	KCVYTPKR	CONH2	10.8	3.9	-	-	-	50	-	-	-	-		AMP	AMP	AMP	Non-AMP	Non-AMP	AMP	Non-AMP	AMP		1.05	0.1	30	72	-0.49	0.51	0	150	1.86	1.2
GoNCR308 (16-30)	FGKCLKLKCVYTPKR	CONH2	10.74	5.9	-	50	-	3.125	25	3.125	3.125	3.125		AMP	AMP	AMP	AMP	AMP	AMP	Non-AMP	Non-AMP		0.45	-0.19	18	54	-0.18	0.25	0	80	1.48	1.05
GoNCR308	IITNRRCKSHKDCPGFGKCLKLKCVYTPKR	COOH	10.72	8.8	12.5	12.5	3.125	3.125	-	12.5	3.125	3.125		AMP	AMP	AMP	AMP	AMP	AMP	Non-AMP	Non-AMP		0.4	0.16	30	34	-0.24	0.25	0	50	1.2	1.07
GoNCR308 oxidized	IITNRRCKSHKDCPGFGKCLKLKCVYTPKR	CONH2	10.72	8.8	-	-	-	12.5	-	-	6.25	-		AMP	AMP	AMP	AMP	AMP	AMP	Non-AMP	Non-AMP		0.4	0.16	30	34	-0.24	0.25	0	50	1.2	1.07
GoNCR308 (1-15)	IITNRRCKSHKDCPG	CONH2	10.68	4	-	-	-	-	-	-	-	-		AMP	Non-AMP	Non-AMP	AMP	Non-AMP	AMP	Non-AMP	Non-AMP		0.41	0.5	22	15	-0.3	0.48	0	50	0.91	1.1
CaNCR63	KMICKTRVDCKKYRCPRSKIKDCVKGYCRCVRKK	COOH	10.48	11.6	-	0.8	12.5	3.125	25	3.125	1.6	3.125		AMP	Non-AMP	AMP	AMP	AMP	AMP	AMP	AMP		0.78	0.53	30	86	-0.4	0.15	0	50	1.63	1.07
GoNCR308 (16-25)	FGKCLKLKCV	CONH2	10.41	3.9	-	-	12.5	25	-	-	12.5	-		AMP	Non-AMP	AMP	AMP	AMP	AMP	nd	Non-AMP		0.6	-0.33	15	84	0.17	0.25	0	100	1.1	0.93
MsNCR463	FPDKIFFGDCQTDKDCKPKRGVNFRCRKGKCFPVR	COOH	10.3	5.7	-	-	-	-	-	-	25	-		AMP	AMP	AMP	AMP	AMP	AMP	Non-AMP	Non-AMP		0.06	0.02	30	50	-0.21	0.28	0	30	0.94	1.08
PsNCR352	PSGLRCLNDSDCLRFRCSKIYKVLCIERRCRRIKMH	COOH	10.3	6.8	-	6.25	6.25	3.125	12.5	6.25	3.125	3.125		AMP	AMP	AMP	AMP	AMP	AMP	Non-AMP	Non-AMP		0.1	-0.19	24	66	-0.09	0.17	0	50	1	1.06
PsNCR351	AVATKCKTDVDCPPSTSIRRYKCTKNKCRYTRLSYG	CONH2	10.27	7.7	12.5	6.25	6.25	3.125	-	25	3.125	3.125		AMP	AMP	AMP	AMP	AMP	AMP	Non-AMP	Non-AMP		0.36	0.04	30	135	-0.22	0.22	0	40	1.2	1.11
PsNCR353	AAVAIGCVTDNDCPSRTASRRYKCVRNKCRHTRVMH	COOH	10.27	5.9	-	-	-	25	-	-	3.125	-		AMP	AMP	AMP	AMP	AMP	AMP	Non-AMP	Non-AMP		0.27	0.1	30	9	-0.11	0.31	138.83	30	0.83	1.07
CaNCR15	KQPCKSRKHCKTYRCPTPKVPNCVNGFCKCVR	COOH	10.21	8.7	-	25	-	25	-	-	6.25	25		AMP	AMP	AMP	AMP	AMP	AMP	AMP	AMP		0.83	0.2	30	133	-0.33	0.26	0	40	1.16	1.2
CaNCR62	KQVKKSCKSHKDCKTHPCPPSKVKQCVNGYCRCVRIY	COOH	9.98	8.8	-	12.5	-	12.5	-	12.5	6.25	12.5		AMP	AMP	AMP	AMP	AMP	AMP	Non-AMP	Non-AMP		0.34	0.4	30	136	-0.3	0.28	0	30	1.35	1.15
PsNCR349	YNLKYCTNDKDCPTMMCFPPDVSKCVWKTCYCVQKHKKKLKKKKKLTFNM	COOH	9.93	9.7	-	12.5	-	3.125	-	12.5	1.6	3.125		AMP	Non-AMP	Non-AMP	AMP	AMP	AMP	Non-AMP	Non-AMP		0.39	0.16	30	66	-0.21	0.27	0	30	1.45	1.1
CaNCR13	KPCQSDKDCKKFACRKPKVPKCINGFCKCVRIW	COOH	9.93	7.6	-	6.25	12.5	3.125	25	6.25	1.6	3.125		AMP	AMP	AMP	AMP	AMP	AMP	Non-AMP	Non-AMP		0.64	0.11	30	144	-0.2	0.18	0	40	1.29	1.13
GoNCR308 (8-15)	KSHKDCPG	CONH2	9.77	2	-	-	-	-	-	-	-	-		AMP	AMP	Non-AMP	Non-AMP	Non-AMP	Non-AMP	Non-AMP	AMP		0.8	1.06	30	115	-0.46	0.51	0	50	1.1	1.13
MsNCR465	SINLRNHSCIKDKDCPRVGILNIRCRKGFCVHIS	COOH	9.69	4.9	-	-	6.25	12.5	-	-	25	6.25		AMP	AMP	AMP	AMP	AMP	AMP	Non-AMP	Non-AMP		0.22	-0.06	30	141	0.03	0.21	46.7	40	0.7	1.05
MsNCR443	ESIECRTVADCPKLISSKFVIKCIKKRCVAQFFK	COOH	9.68	4.7	-	12.5	12.5	1.6	12.5	25	6.25	1.6		Non-AMP	AMP	AMP	AMP	AMP	AMP	Non-AMP	Non-AMP		0.22	-0.4	30	127	0.14	0.17	63.22	40	0.9	1.06
MsNCR463 (17-30)	KPKRGVNFRCRKGK	CONH2	7.9	12.45								3.125		AMP	Non-AMP	AMP	AMP	AMP	AMP	Non-AMP	AMP		0.65	0.97	30	105	-0.82	0.3	0	60	1.57	1.01
MsNCR463 (16-35)	CKPKRGVNFRCRKGKCFPVR	CONH2	8.8	11.79								1.6		AMP	Non-AMP	AMP	AMP	AMP	AMP	Non-AMP	Non-AMP		0.52	0.22	30	135	-0.46	0.28	0	60	1.22	1.1
PsNCR349 (31-50)	YCVQKHKKKLKKKKKLTFNM	CONH2	10	11.24								6.25		AMP	AMP	AMP	AMP	AMP	AMP	Non-AMP	AMP		0.53	1.12	30	171	-0.65	0.4	1.02	40	2.04	0.97
PsNCR349 (26-50)	VWKTCYCVQKHKKKLKKKKKLTFNM	CONH2	11	11.06								3.125		AMP	AMP	AMP	AMP	AMP	AMP	Non-AMP	Non-AMP		0.51	0.84	30	10	-0.49	0.38	1.02	50	2.06	0.99
CaNCR63 (1-20)	KMICKTRVDCKKYRCPRSKI	CONH2	7.8	10.85								6.25		AMP	Non-AMP	AMP	AMP	AMP	AMP	Non-AMP	Non-AMP		0.7	0.37	30	85	-0.39	0.2	0	60	1.54	1.11
CaNCR63 (15-34)	CPRSKIKDCVKGYCRCVRKK	CONH2	7.7	10.65								6.25		AMP	Non-AMP	AMP	AMP	AMP	AMP	AMP	AMP		1.01	0.47	30	94	-0.38	0.22	0	80	1.54	1.1
